# Supplementary material for: mGlu3 receptor regulates microglial cell reactivity in neonatal rats
Source: J Neuroinflammation. 2021 Jan 6;18:13. doi: 10.1186/s12974-020-02049-z (PMC7789385; doi:10.1186/s12974-020-02049-z)
Supplement: Supplementary file 6 — Additional file 6: Table S1. Number of samples, statistics, and p values. [file 12974_2020_2049_MOESM6_ESM.xlsx]

## Sheet: Feuil1
		Multiple t-test		N=number of animals
Figure 1	Variable	t-values	p-values	CTRL	LPD/IL-1β
1C	Grm	t4=5.917	p=0.0203	3	3
		Student's t-test		N=number of animals
	Variable	t-values	p-values	CTRL	LPD/IL-1β
1D	Grm3	t22=2.877	p=0.0088	12	12
		Student's t-test		N=number of cell culture wells
	Variable	t-values	p-values	CTRL	LPD/IL-1β
1E	Grm3	t21=7.424	p<0.0001	12	11
		2- Way ANOVA		N=number of animals
Figure 2	Variable	F-values	p-values	CTRL	LPD/IL-1β
2A	Grm3 cortex	interaction, F4,94=4.416	p=0.0026	P1:11	P1:14
				P4:14	P4:14
				P7:12	P7:10
				P10:5	P10:8
				P20:8	P20:8
2B	Grm3 microglia	interaction, F4,84=5.520	p=0.0005	P1:12	P1:10
				P4:10	P4:11
				P7:12	P7:10
				P10:5	P10:8
				P20:8	P20:8
		Student's t-test		N=number of animals
		t-values	p-values	CTRL	LPD/IL-1β
2C	mGlu3 cortex P4	Monomer t10=2.821	p=0.0181	6	6
		Dimer t10=2.446	p=0.0345	6	6
2D	mGlu3 cortex P7	Monomer t10=0.812	p=0.4357	6	6
		Dimer t10=2.605	p=0.0263	6	6
2E	mGlu3 microglia P4	Monomer t9=2.822	p=0.0200	6	5
		Dimer t9=2.560	p=0.0307	6	5
2F	mGlu3 microglia P7	Monomer t10=3.433	p=0.0064	6	6
		Dimer t10=4.000	p=0.0025	6	6
		two-way ANOVA		N=number of cell culture wells
				CTRL				LPD/IL-1β
Figure 3	Variable	F-values	p-values	Basal	LY 379268 (1 μM)	IL-1β + IFNγ	IL-1β + IFNγ + LY 379268 (1 μM)	Basal	LY 379268 (1 μM)	IL-1β + IFNγ	IL-1β + IFNγ + LY 379268 (1 μM)
3A-B	Area	interaction, F3, 24=4.148	p=0.0168	4	4	4	4	4	4	4	4
	Perimeter	interaction, F3 24=5.595	p=0.0047	4	4	4	4	4	4	4	4
	Circularity	interaction, F3,24=5.340	p=0.0058	4	4	4	4	4	4	4	4
3C	I6	interaction, F3,82=22.080	p<0.0001	14	10	13	12	10	9	10	12
	Tnfa	interaction, F3,82=10.110	p<0.0001	13	10	12	11	10	9	12	13
	Nos2	interaction, F3, 82=6.062	p=0.0009	13	10	12	11	12	8	12	12
3D	Mrc1	interaction, F3,83=5.095	p=0.0028	12	11	12	12	11	9	11	13
	Il4ra	interaction, F3,83=3.770	p=0.0137	12	11	11	13	12	9	11	12
	Arg1	interaction, F3,83=0.086	p=0.9672	11	11	13	13	11	9	11	12
		Student's t-test		N=number of cells culture well
Figure 4	Variable	t-values	p-values	Basal	IL-1β + IFNγ + LY2389575 (5μM)
4A-B	Area	t6=5.059	p=0.0023	4	4
	Perimeter	t6=5.648	p=0.0013	4	4
	Circularity	t6=5.076	p=0.0023	4	4
4E-F	Area	t6=3.017	p=0.0235	4	4
	Perimeter	t6=3.620	p=0.0111	4	4
	Circularity	t6=4.255	p=0.0054	4	4
		one-way ANOVA		N=number of cell culture wells
	Variable	F-values	p-values	Basal	Basal + LY2389575 (5μM)	IL-1β + IFNγ	IL-1β + IFNγ + LY2389575 (5μM)
4C	I6	F3,59=12.370	p<0.0001	16	11	17	19
	Tnfa	F3,59=35.940	p<0.0001	16	11	19	17
	Nos2	F3,57=13.640	p<0.0001	15	10	19	17
4D	Mrc1	F3,60=5.249	p=0.0028	16	11	19	18
	Il4ra	F3,60=13.050	p<0.0001	16	10	20	18
	Arg1	F3,58=5.162	p=0.0031	16	10	17	19
4G	I6	F3,48=20.190	p<0.0001	13	10	15	14
	Tnfa	F3,48=23.590	p<0.0001	13	10	14	15
	Nos2	F3,47=7.564	p=0.0003	13	10	14	14
4H	Mrc1	F3,47=4.598	p=0.0067	11	12	14	14
	Il4ra	F3,47=8.877	p<0.0001	13	10	14	14
	Arg1	F3,48=0.862	p=0.4671	13	11	15	13
		two-way ANOVA		N=number of animals
Figure 5	Variable	F-values	p-values	WT PBS	Grm3-/- PBS	WT IL-1β	Grm3-/- IL-1β
5B	Iba1+ cells/mm2	Grm3-/-, F1,26=15.470	p=0.0006	8	8	7	7
		IL-1β, F1,26=23.150	p<0.0001
5D	Area	IL-1β, F1,12=47.52 Grm3-/-, F1,12=15.86	p<0.0001 p=0.0018	4	4	4	4
	Perimeter	IL-1β, F1,12=32.45 Grm3-/-, F1,12=23.93	p<0.0001 p=0.0004
	Circularity	IL-1β, F1,12=17.04 Grm3-/-, F1,12=50.48	p=0.0014 p<0.0001
5E	I6	Grm3-/-, F1,27=30.150	p<0.0001	9	7	8	7
		IL-1β, F1,27=56.320	p<0.0001
	Tnfa	Grm3-/-, F1,28=16.750	p=0.0003	9	7	9	7
		IL-1β, F1,28=22.070	p<0.0001
	Nos2	Grm3-/-, F1,27=37.970	p<0.0001	9	7	8	7
		IL-1β, F1,27=37.630	p<0.0001
5F	Mrc1	Grm3-/-, F1,28=17.810	p=0.0002	9	7	9	7
		IL-1β, F1,28=33.230	p<0.0001
	Il4ra	Grm3-/-, F1,28=9.445	p=0.0047	9	7	9	7
		IL-1β, F1,28=181.100	p<0.0001
	Arg1	Grm3-/-, F1,28=16.990	p=0.0003	9	7	9	7
		IL-1β, F1,28=11.260	p=0.0023
		Student's t-test		N=number of cells culture well
	Variable	t-values	p-values	SCR 25nM	siGrm3 25nM
5G	Grm3	t21=1.977	p=0.0613	12	11
				SCR 50nM	siGrm3 50nM
5G	Grm3	t22=8.290	p<0.0001	12	12
5H	mGlu3	Monomer t7=4.501	p=0.0028	5	4
		Dimer t7=5.062	p=0.0015	5	4
5I	I6	t22=5.978	p<0.0001	12	12
	Tnfa	t21=2.495	p=0.0210	11	12
	Nos2	t20=4.740	p=0.0001	11	11
5J	Mrc1	t21=4.031	p=0.0006	11	12
	Il4ra	t22=5.029	p<0.0001	12	12
	Arg1	t20=3.694	p=0.0014	11	11
				N=number of cell culture wells
		two-way ANOVA		CTRL				LPD/IL-1β
Figure 6	Variable	F-values	p-values	Basal	LY 379268 (1 μM)	IL-1β + IFNγ	IL-1β + IFNγ + LY 379268 (1 μM)	Basal	LY 379268 (1 μM)	IL-1β + IFNγ	IL-1β + IFNγ + LY 379268 (1 μM)
6A	Ccl9	interaction, F3,37=8.224	p=0.0003	6	4	6	6	6	4	6	7
		one-way ANOVA		N=number of cell culture wells
		F-values	p-values	Basal	Basal + LY2389575 (5μM)	IL-1β + IFNγ	IL-1β + IFNγ + LY2389575 (5μM)
6B	Ccl9	F3,12=15.140	p=0.0002	4	4	4	4
				N=number of cell culture wells
		two-way ANOVA		CTRL				LPD/IL-1β
		F-values	p-values	Basal	LY 379268 (1 μM)	IL-1β + IFNγ	IL-1β + IFNγ + LY 379268 (1 μM)	Basal	LY 379268 (1 μM)	IL-1β + IFNγ	IL-1β + IFNγ + LY 379268 (1 μM)
6C	Ccl9	treatment, F3,26=15.840	p<0.0001	5	4	4	4	4	5	4	4
		one-way ANOVA		N=number of cell culture wells
		F-values	p-values	Basal	Basal + LY2389575 (5μM)	IL-1β + IFNγ	IL-1β + IFNγ + LY2389575 (5μM)
6D	Ccl9	F3,28=15.010	p<0.0001	9	6	10	7
		Student's t-test		N=number of cells culture well
		t-values	p-values	SCR 50nM	siGrm3 50nM
6E	Ccl9	t9=9.775	p<0.0001	6	5
		one-way ANOVA		N=number of cell culture wells
Additional Figure 1	Variable	F-values	p-values	Basal	IL-1β + IFNγ	IL-1β + IFNγ + LY 379268 (0.1 μM)+ Ro 64-5229 (25 μM)	IL-1β + IFNγ + LY 379268 (0.3 μM)+ Ro 64-5229 (25 μM)	IL-1β + IFNγ + LY 379268 (1 μM)+ Ro 64-5229 (25 μM)	IL-1β + IFNγ + LY 379268 (3 μM)+ Ro 64-5229 (25 μM)	IL-1β + IFNγ + LY 379268 (5 μM)+ Ro 64-5229 (25 μM)
1A	I6	F6,21 =60.370	p<0.0001	4	5	3	4	4	4	4
	Tnfa	F6,21=39.830	p<0.0001	4	5	3	4	4	4	4
	Nos2	F6,21=84.220	p<0.0001	4	5	3	4	4	4	4
1B	Mrc1	F6,21=7.887	p=0.0002	4	5	3	4	4	4	4
	Il4ra	F6,21=27.890	p=0.0040	4	5	3	4	4	4	4
	Arg1	F6,21=4.982	p=0.0026	4	5	3	4	4	4	4
		two-way ANOVA		N=number of cell culture wells
				CTRL				LPD/IL-1β
Additional Figure 2	Variable	F-values	p-values	Basal	LY 379268 (1 μM)	IL-1β + IFNγ	IL-1β + IFNγ + LY 379268 (1 μM)	Basal	LY 379268 (1 μM)	IL-1β + IFNγ	IL-1β + IFNγ + LY 379268 (1 μM)
2A-B	Area	interaction, F3,24=17.570	p<0.0001	4	4	4	4	4	4	4	4
	Perimeter	interaction, F3,24=9.251	p=0.0003	4	4	4	4	4	4	4	4
	Circularity	interaction, F3,24=7.216	p=0.0013	4	4	4	4	4	4	4	4
2C	I6	interaction, F3,106=2.975	p=0.0350	18	11	17	15	17	8	14	14
	Tnfa	interaction, F3,106=3.047	p=0.0319	17	10	16	18	14	9	15	15
	Nos2	interaction, F3,106=86.780	p<0.0001	19	10	16	19	15	8	13	14
2D	Mrc1	interaction, F3,103=0.066	p=0.9777	14	11	16	18	12	10	15	15
	Il4ra	interaction, F3,103=0.740	p=0.5306	17	11	16	17	12	10	14	14
	Arg1	interaction, F3,103=0.446	p=0.7203	16	10	18	18	12	10	14	13
		one-way ANOVA		N=number of cell culture wells
Additional Figure 3	Variable	F-values	p-values	Basal	IL-1β + IFNγ	IL-1β + IFNγ + LY 2389575 (0.1 μM)	IL-1β + IFNγ + LY 2389575 (0.3 μM)	IL-1β + IFNγ + LY 2389575 (1 μM)	IL-1β + IFNγ + LY 2389575 (3 μM)	IL-1β + IFNγ + LY 2389575 (5 μM)
3A	I6	F6,15 =33.920	p<0.0001	3	4	3	3	3	3	3
	Tnfa	F6,15 =55.960	p<0.0001	3	4	3	3	3	3	3
	Nos2	F6,15 =32.800	p<0.0001	3	4	3	3	3	3	3
3B	Mrc1	F6,15 =9.793	p=0.0002	3	4	3	3	3	3	3
	Il4ra	F6,15 =6.233	p=0.0019	3	4	3	3	3	3	3
	Arg1	F6,15 =15.700	p=0.0026	3	4	3	3	3	3	3
		Student's t-test		N=number of cell culture wells
Additional Figure 4	Variable	t-values	p-values	siGlo Red 25nM	siGlo Red 50nM
4A-B	% siGlo Red+ cells	t6=6.123	p=0.0009	4	4
